# Supplementary material for: Clinical Presentations of Adolescents Aged 16–18 Years in the Adult Emergency Department
Source: Int J Environ Res Public Health. 2021 Sep 11;18(18):9578. doi: 10.3390/ijerph18189578 (PMC8470799; doi:10.3390/ijerph18189578)
Supplement: Supplementary file 1 [file ijerph-18-09578-s001.zip]

Archive with 3 entries (3 files):
- Sup. Tab.S1.pdf
- Sup. Tab.S2.pdf
- Sup. Tab.S3.pdf
